# Supplementary material for: Physiological Effects of 2-Bromoethanesulfonate on Hydrogenotrophic Pure and Mixed Cultures
Source: Microorganisms. 2022 Feb 3;10(2):355. doi: 10.3390/microorganisms10020355 (PMC8877471; doi:10.3390/microorganisms10020355)
Supplement: Supplementary file 1 [file microorganisms-10-00355-s001.zip]

Archive with 1 entries (1 files):
- microorganisms-1537532-supplementary.pdf
